# Supplementary material for: A scoping survey for the UK rheumatology occupational therapy capabilities framework
Source: Rheumatol Adv Pract. 2025 Jun 9;9(3):rkaf072. doi: 10.1093/rap/rkaf072 (PMC12202759; doi:10.1093/rap/rkaf072)
Supplement: rkaf072_Supplementary_Data [file rkaf072_supplementary_data.zip]

Archive with 6 entries (6 files):
- 25-064 Supplementary Data S1.docx
- 25-064 Supplementary Data S2.docx
- 25-064 Supplementary Data S3.docx
- 25-064 Supplementary Data S4.docx
- 25-064 Supplementary Data S5.docx
- 25-064 Supplementary Data S6.docx
